# Supplementary material for: Concerted conformational dynamics and water movements in the ghrelin G protein-coupled receptor
Source: eLife. 2021 Sep 3;10:e63201. doi: 10.7554/eLife.63201 (PMC8416020; doi:10.7554/eLife.63201)
Supplement: Supplementary file 2. [file elife-63201-supp2.xls]

## Sheet: Sheet
Uniprot id	Name	Family	PDB id	Resolution in (Å)	State	Ligand
OPSD	Rhodopsin	Opsins	1F88	2.8	Inactive	Inverse agonist
OPSD	Rhodopsin	Opsins	1GZM	2.7	Inactive	Inverse agonist
OPSD	Rhodopsin	Opsins	1HZX	2.8	Inactive	Inverse agonist
OPSD	Rhodopsin	Opsins	1L9H	2.6	Inactive	Inverse agonist
OPSD	Rhodopsin	Opsins	1U19	2.2	Inactive	Inverse agonist
OPSD	Rhodopsin	Opsins	2G87	2.6	Inactive	Agonist
OPSD	Rhodopsin	Opsins	2HPY	2.8	Inactive	Agonist
OPSD	Rhodopsin	Opsins	2I35	3.8	Inactive	Inverse agonist
OPSD	Rhodopsin	Opsins	2I36	4.1	Inactive	Apo (no ligand)
OPSD	Rhodopsin	Opsins	2I37	4.2	Inactive	Apo (no ligand)
OPSD	Rhodopsin	Opsins	2J4Y	3.4	Inactive	Inverse agonist
OPSD	Rhodopsin	Opsins	2PED	3	Inactive	Inverse agonist
ADRB2	β2	Adrenoceptors	2RH1	2.4	Inactive	Inverse agonist
ADRB1	β1	Adrenoceptors	2VT4	2.7	Inactive	Antagonist
OPSD	Rhodopsin	Opsins	2X72	3	Active	Agonist
ADRB1	β1	Adrenoceptors	2Y00	2.5	Inactive	Agonist (partial)
ADRB1	β1	Adrenoceptors	2Y01	2.6	Inactive	Agonist (partial)
ADRB1	β1	Adrenoceptors	2Y02	2.6	Inactive	Agonist
ADRB1	β1	Adrenoceptors	2Y03	2.9	Inactive	Agonist
ADRB1	β1	Adrenoceptors	2Y04	3.1	Inactive	Agonist (partial)
ADRB1	β1	Adrenoceptors	2YCW	3	Inactive	Antagonist
ADRB1	β1	Adrenoceptors	2YCX	3.3	Inactive	Antagonist
ADRB1	β1	Adrenoceptors	2YCY	3.2	Inactive	Antagonist
ADRB1	β1	Adrenoceptors	2YCZ	3.7	Inactive	Antagonist
AA2AR	A2A	Adenosine	2YDO	3	Active	Agonist
AA2AR	A2A	Adenosine	2YDV	2.6	Active	Agonist
OPSD	Rhodopsin	Opsins	2Z73	2.5	Inactive	Inverse agonist
OPSD	Rhodopsin	Opsins	2ZIY	3.7	Inactive	Inverse agonist
OPSD	Rhodopsin	Opsins	3AYM	2.8	Inactive	Agonist
OPSD	Rhodopsin	Opsins	3AYN	2.7	Inactive	Inverse agonist
OPSD	Rhodopsin	Opsins	3C9L	2.7	Inactive	Inverse agonist
OPSD	Rhodopsin	Opsins	3C9M	3.4	Inactive	Inverse agonist
OPSD	Rhodopsin	Opsins	3CAP	2.9	Active	Apo (no ligand)
ADRB2	β2	Adrenoceptors	3D4S	2.8	Inactive	Inverse agonist
OPSD	Rhodopsin	Opsins	3DQB	3.2	Active	Apo (no ligand)
AA2AR	A2A	Adenosine	3EML	2.6	Inactive	Antagonist
ADRB2	β2	Adrenoceptors	3NY8	2.8	Inactive	Inverse agonist
ADRB2	β2	Adrenoceptors	3NY9	2.8	Inactive	Inverse agonist
ADRB2	β2	Adrenoceptors	3NYA	3.2	Inactive	Antagonist
OPSD	Rhodopsin	Opsins	3OAX	2.6	Inactive	Inverse agonist
CXCR4	CXCR4	Chemokine	3ODU	2.5	Inactive	Antagonist
CXCR4	CXCR4	Chemokine	3OE0	2.9	Inactive	Antagonist
CXCR4	CXCR4	Chemokine	3OE6	3.2	Inactive	Antagonist
CXCR4	CXCR4	Chemokine	3OE8	3.1	Inactive	Antagonist
CXCR4	CXCR4	Chemokine	3OE9	3.1	Inactive	Antagonist
ADRB2	β2	Adrenoceptors	3P0G	3.5	Active	Agonist
ADRB2	β2	Adrenoceptors	3PDS	3.5	Inactive	Agonist
OPSD	Rhodopsin	Opsins	3PQR	2.9	Active	Agonist
AA2AR	A2A	Adenosine	3PWH	3.3	Inactive	Antagonist
OPSD	Rhodopsin	Opsins	3PXO	3	Active	Agonist
AA2AR	A2A	Adenosine	3QAK	2.7	Active	Agonist
AA2AR	A2A	Adenosine	3REY	3.3	Inactive	Antagonist
AA2AR	A2A	Adenosine	3RFM	3.6	Inactive	Antagonist
HRH1	H1	Histamine	3RZE	3.1	Inactive	Antagonist
ADRB2	β2	Adrenoceptors	3SN6	3.2	Active	Agonist
ACM2	M2	Acetylcholine (muscarinic)	3UON	3	Inactive	Antagonist
AA2AR	A2A	Adenosine	3UZA	3.3	Inactive	Antagonist
AA2AR	A2A	Adenosine	3UZC	3.3	Inactive	Antagonist
S1PR1	S1P1	Lysophospholipid (S1P)	3V2W	3.4	Inactive	Antagonist
S1PR1	S1P1	Lysophospholipid (S1P)	3V2Y	2.8	Inactive	Antagonist
AA2AR	A2A	Adenosine	3VG9	2.7	Inactive	Antagonist
AA2AR	A2A	Adenosine	3VGA	3.1	Inactive	Antagonist
PAR1	PAR1	Proteinase-activated	3VW7	2.2	Intermediate	Antagonist
NTR1	NTS1	Neurotensin	3ZEV	3	Inactive	Agonist
ADRB1	β1	Adrenoceptors	3ZPQ	2.8	Inactive	Antagonist
ADRB1	β1	Adrenoceptors	3ZPR	2.7	Inactive	Antagonist
OPSD	Rhodopsin	Opsins	4A4M	3.3	Active	Agonist
ADRB1	β1	Adrenoceptors	4AMI	3.2	Inactive	Agonist
ADRB1	β1	Adrenoceptors	4AMJ	2.3	Inactive	Inverse agonist
OPSD	Rhodopsin	Opsins	4BEY	2.9	Active	Apo (no ligand)
OPSD	Rhodopsin	Opsins	4BEZ	3.3	Active	Apo (no ligand)
NTR1	NTS1	Neurotensin	4BUO	2.8	Inactive	Agonist
NTR1	NTS1	Neurotensin	4BV0	3.1	Inactive	Agonist
ADRB1	β1	Adrenoceptors	4BVN	2.1	Inactive	Antagonist
NTR1	NTS1	Neurotensin	4BWB	3.6	Inactive	Agonist
OPRK	κ	Opioid	4DJH	2.9	Inactive	Antagonist
OPRM	μ	Opioid	4DKL	2.8	Inactive	Antagonist
OPRX	NOP	Opioid	4EA3	3	Inactive	Antagonist
AA2AR	A2A	Adenosine	4EIY	1.8	Inactive	Antagonist
OPRD	δ	Opioid	4EJ4	3.4	Inactive	Antagonist
ADRB2	β2	Adrenoceptors	4GBR	4	Inactive	Inverse agonist
ADRB1	β1	Adrenoceptors	4GPO	3.5	Inactive	-
NTR1	NTS1	Neurotensin	4GRV	2.8	Active	Agonist
5HT1B	5-HT1B	5-Hydroxytryptamine	4IAQ	2.8	Inactive	Agonist
5HT1B	5-HT1B	5-Hydroxytryptamine	4IAR	2.7	Inactive	Agonist
5HT2B	5-HT2B	5-Hydroxytryptamine	4IB4	2.7	Intermediate	Agonist
OPSD	Rhodopsin	Opsins	4J4Q	2.7	Active	unknown
CCR5	CCR5	Chemokine	4MBS	2.7	Inactive	Antagonist
ACM2	M2	Acetylcholine (muscarinic)	4MQS	3.5	Active	Agonist
ACM2	M2	Acetylcholine (muscarinic)	4MQT	3.7	Active	PAM+Agonist
OPRD	δ	Opioid	4N6H	1.8	Inactive	Antagonist
5HT2B	5-HT2B	5-Hydroxytryptamine	4NC3	2.8	Intermediate	Agonist
OPSD	Rhodopsin	Opsins	4PXF	2.8	Active	unknown
P2Y12	P2Y12	P2Y	4PXZ	2.5	Intermediate	Agonist
OPRD	δ	Opioid	4RWD	2.7	Inactive	Antagonist
CXCR4	CXCR4	Chemokine	4RWS	3.1	Inactive	Antagonist
OX2R	OX2	Orexin	4S0V	2.5	Inactive	Antagonist
ACM3	M3	Acetylcholine (muscarinic)	4U14	3.6	Inactive	Antagonist
ACM3	M3	Acetylcholine (muscarinic)	4U15	2.8	Inactive	Antagonist
ACM3	M3	Acetylcholine (muscarinic)	4U16	3.7	Inactive	Antagonist
AA2AR	A2A	Adenosine	4UG2	2.6	Active	Agonist
AA2AR	A2A	Adenosine	4UHR	2.6	Active	Agonist
OPSD	Rhodopsin	Opsins	4WW3	2.8	Inactive	Agonist
OPSD	Rhodopsin	Opsins	4X1H	2.3	Active	unknown
NTR1	NTS1	Neurotensin	4XEE	2.9	Active	Agonist
NTR1	NTS1	Neurotensin	4XES	2.6	Active	Agonist
P2RY1	P2Y1	P2Y	4XNV	2.2	Intermediate	NAM
P2RY1	P2Y1	P2Y	4XNW	2.7	Intermediate	Antagonist
US28	US28	Unclassified	4XT1	2.9	Active	Inverse agonist
US28	US28	Unclassified	4XT3	3.8	Active	Inverse agonist
AGTR1	AT1	Angiotensin	4YAY	2.9	Inactive	Antagonist
LPAR1	LPA1	Lysophospholipid (LPA)	4Z34	3	Inactive	Antagonist
LPAR1	LPA1	Lysophospholipid (LPA)	4Z35	2.9	Inactive	Antagonist
LPAR1	LPA1	Lysophospholipid (LPA)	4Z36	2.9	Inactive	Antagonist
OX1R	OX1	Orexin	4ZJ8	2.8	Inactive	Antagonist
OX1R	OX1	Orexin	4ZJC	2.8	Inactive	Antagonist
AGTR1	AT1	Angiotensin	4ZUD	2.8	Inactive	Inverse agonist
OPSD	Rhodopsin	Opsins	4ZWJ	3.3	Active	Apo (no ligand)
ADRB1	β1	Adrenoceptors	5A8E	2.4	Inactive	Inverse agonist
OPRM	μ	Opioid	5C1M	2.1	Active	Agonist
ACM1	M1	Acetylcholine (muscarinic)	5CXV	2.7	Inactive	Antagonist
ADRB2	β2	Adrenoceptors	5D5A	2.5	Inactive	Inverse agonist
ADRB2	β2	Adrenoceptors	5D5B	3.8	Inactive	Inverse agonist
ADRB2	β2	Adrenoceptors	5D6L	3.2	Inactive	Inverse agonist
OPSD	Rhodopsin	Opsins	5DGY	7.7	Active	Apo (no ligand)
OPRX	NOP	Opioid	5DHG	3	Inactive	Antagonist
OPRX	NOP	Opioid	5DHH	3	Inactive	Antagonist
ACM4	M4	Acetylcholine (muscarinic)	5DSG	2.6	Inactive	Antagonist
OPSD	Rhodopsin	Opsins	5DYS	2.3	Active	Agonist
OPSD	Rhodopsin	Opsins	5EN0	2.8	Active	Agonist
ADRB1	β1	Adrenoceptors	5F8U	3.4	Inactive	Antagonist
AA2AR	A2A	Adenosine	5G53	3.4	Active	Agonist
EDNRB	ETB	Endothelin	5GLH	2.8	Inactive	Agonist
EDNRB	ETB	Endothelin	5GLI	2.5	Inactive	Apo (no ligand)
AA2AR	A2A	Adenosine	5IU4	1.7	Inactive	Antagonist
AA2AR	A2A	Adenosine	5IU7	1.9	Inactive	Agonist
AA2AR	A2A	Adenosine	5IU8	2	Inactive	Agonist
AA2AR	A2A	Adenosine	5IUA	2.2	Inactive	Agonist
AA2AR	A2A	Adenosine	5IUB	2.1	Inactive	Agonist
ADRB2	β2	Adrenoceptors	5JQH	3.2	Inactive	Inverse agonist
AA2AR	A2A	Adenosine	5JTB	2.8	Inactive	Antagonist
AA2AR	A2A	Adenosine	5K2A	2.5	Inactive	Antagonist
AA2AR	A2A	Adenosine	5K2B	2.5	Inactive	Antagonist
AA2AR	A2A	Adenosine	5K2C	1.9	Inactive	Antagonist
AA2AR	A2A	Adenosine	5K2D	1.9	Inactive	Antagonist
CCR9	CCR9	Chemokine	5LWE	2.8	Inactive	Antagonist
AA2AR	A2A	Adenosine	5MZJ	2	Inactive	Antagonist
AA2AR	A2A	Adenosine	5MZP	2.1	Inactive	Antagonist
AA2AR	A2A	Adenosine	5N2R	2.8	Inactive	Antagonist
AA1R	A1	Adenosine	5N2S	3.3	Inactive	Agonist
PAR2	PAR2	Proteinase-activated	5NDD	2.8	Intermediate	Antagonist
PAR2	PAR2	Proteinase-activated	5NDZ	3.6	Intermediate	Antagonist
PAR2	PAR2	Proteinase-activated	5NJ6	4	Intermediate	-
AA2AR	A2A	Adenosine	5NLX	2.1	Inactive	Antagonist
AA2AR	A2A	Adenosine	5NM2	2	Inactive	Antagonist
AA2AR	A2A	Adenosine	5NM4	1.7	Inactive	Antagonist
C5AR1	C5a1	Complement peptide	5O9H	2.7	Inactive	Antagonist
AA2AR	A2A	Adenosine	5OLG	1.9	Inactive	Antagonist
AA2AR	A2A	Adenosine	5OLH	2.6	Inactive	Antagonist
AA2AR	A2A	Adenosine	5OLO	3.1	Inactive	Antagonist
AA2AR	A2A	Adenosine	5OLV	2	Inactive	Antagonist
AA2AR	A2A	Adenosine	5OLZ	1.9	Inactive	Antagonist
AA2AR	A2A	Adenosine	5OM1	2.1	Inactive	Antagonist
AA2AR	A2A	Adenosine	5OM4	2	Inactive	Antagonist
NTR1	NTS1	Neurotensin	5T04	3.3	Active	Agonist
CCR2	CCR2	Chemokine	5T1A	2.8	Inactive	NAM+Antagonist
OPSD	Rhodopsin	Opsins	5TE3	2.7	Active	unknown
OPSD	Rhodopsin	Opsins	5TE5	4	Inactive	Agonist
CNR1	CB1	Cannabinoid	5TGZ	2.8	Inactive	Antagonist
5HT2B	5-HT2B	5-Hydroxytryptamine	5TUD	3	Active	Agonist
5HT2B	5-HT2B	5-Hydroxytryptamine	5TVN	2.9	Intermediate	Agonist
CNR1	CB1	Cannabinoid	5U09	2.6	Inactive	Inverse agonist
AA1R	A1	Adenosine	5UEN	3.2	Inactive	Antagonist
AA2AR	A2A	Adenosine	5UIG	3.5	Inactive	Antagonist
CCR5	CCR5	Chemokine	5UIW	2.2	Inactive	Antagonist
AGTR2	AT2	Angiotensin	5UNF	2.8	Active	Antagonist
AGTR2	AT2	Angiotensin	5UNG	2.8	Active	Antagonist
AGTR2	AT2	Angiotensin	5UNH	2.9	Active	Antagonist
AA2AR	A2A	Adenosine	5UVI	3.2	Inactive	Antagonist
5HT1B	5-HT1B	5-Hydroxytryptamine	5V54	3.9	Inactive	Antagonist
APJ	apelin	Apelin	5VBL	2.6	Inactive	Agonist
AA2AR	A2A	Adenosine	5VRA	2.4	Inactive	Antagonist
OPSD	Rhodopsin	Opsins	5W0P	3	Active	Apo (no ligand)
Q80KM9	US28	Unclassified	5WB1	3.5	Active	-
AA2AR	A2A	Adenosine	5WF5	2.6	Active	Agonist
AA2AR	A2A	Adenosine	5WF6	2.9	Active	Agonist
DRD4	D4	Dopamine	5WIU	2	Inactive	Antagonist
DRD4	D4	Dopamine	5WIV	2.1	Inactive	Antagonist
OPSD	Rhodopsin	Opsins	5WKT	3.2	Active	unknown
OX2R	OX2	Orexin	5WQC	2	Inactive	Antagonist
OX2R	OX2	Orexin	5WS3	2.3	Inactive	Antagonist
ADRB2	β2	Adrenoceptors	5X7D	2.7	Inactive	Antagonist+NAM
EDNRB	ETB	Endothelin	5X93	2.2	Inactive	Antagonist
AGTR2	AT2	Angiotensin	5XJM	3.2	Active	Agonist
EDNRB	ETB	Endothelin	5XPR	3.6	Inactive	-
CNR1	CB1	Cannabinoid	5XR8	3	Active	Agonist
CNR1	CB1	Cannabinoid	5XRA	2.8	Active	Agonist
Q08BG4	LPA6	Lysophospholipid (LPA)	5XSZ	3.2	Intermediate	-
ACM2	M2	Acetylcholine (muscarinic)	5YC8	2.5	Inactive	Antagonist
PE2R4	EP4	Prostanoid	5YHL	4.2	Inactive	Antagonist
PE2R4	EP4	Prostanoid	5YWY	3.2	Inactive	Antagonist
NPY1R	Y1	Neuropeptide Y	5ZBH	3	Inactive	Antagonist
NPY1R	Y1	Neuropeptide Y	5ZBQ	2.7	Inactive	Antagonist
ACM2	M2	Acetylcholine (muscarinic)	5ZK3	2.6	Inactive	Antagonist
ACM2	M2	Acetylcholine (muscarinic)	5ZK8	3	Inactive	Antagonist
ACM2	M2	Acetylcholine (muscarinic)	5ZKB	3	Inactive	Antagonist
ACM2	M2	Acetylcholine (muscarinic)	5ZKC	2.3	Inactive	Antagonist
PTAFR	PAF	Platelet-activating factor	5ZKQ	2.9	Intermediate	Inverse agonist
CNR2	CB2	Cannabinoid	5ZTY	2.8	Inactive	Antagonist
5HT2A	5-HT2A	5-Hydroxytryptamine	6A93	3	Inactive	Antagonist
5HT2A	5-HT2A	5-Hydroxytryptamine	6A94	2.9	Inactive	Antagonist
PE2R3	EP3	Prostanoid	6AK3	2.9	Active	Agonist
CCR5	CCR5	Chemokine	6AKX	2.8	Inactive	Antagonist
CCR5	CCR5	Chemokine	6AKY	2.8	Inactive	Antagonist
AA2AR	A2A	Adenosine	6AQF	2.5	Inactive	Antagonist
OPRK	κ	Opioid	6B73	3.1	Active	Agonist
5HT2C	5-HT2C	5-Hydroxytryptamine	6BQG	3	Active	Agonist
5HT2C	5-HT2C	5-Hydroxytryptamine	6BQH	2.7	Inactive	Inverse agonist
C5AR1	C5a1	Complement peptide	6C1Q	2.9	Inactive	Antagonist+NAM
C5AR1	C5a1	Complement peptide	6C1R	2.2	Inactive	Antagonist+NAM
DRD2	D2	Dopamine	6CM4	2.9	Inactive	Inverse agonist
OPSD	Rhodopsin	Opsins	6CMO	4.5	Active	Apo (no ligand)
AA1R	A1	Adenosine	6D9H	3.6	Active	Agonist
OPRM	μ	Opioid	6DDE	3.5	Active	Agonist
OPRM	μ	Opioid	6DDF	3.5	Active	Agonist
AGTR1	AT1	Angiotensin	6DO1	2.9	Active	Agonist
5HT2B	5-HT2B	5-Hydroxytryptamine	6DRX	3.1	Intermediate	Antagonist
5HT2B	5-HT2B	5-Hydroxytryptamine	6DRY	2.9	Intermediate	Agonist
5HT2B	5-HT2B	5-Hydroxytryptamine	6DRZ	3.1	Intermediate	Antagonist
5HT2B	5-HT2B	5-Hydroxytryptamine	6DS0	3.2	Intermediate	Antagonist
NK1R	NK1	Tachykinin	6E59	3.4	Inactive	Antagonist
OPSD	Rhodopsin	Opsins	6FK6	2.4	Active	Agonist
OPSD	Rhodopsin	Opsins	6FK7	2.6	Active	Agonist
OPSD	Rhodopsin	Opsins	6FK8	2.9	Active	Agonist
OPSD	Rhodopsin	Opsins	6FK9	2.6	Active	Agonist
OPSD	Rhodopsin	Opsins	6FKA	2.7	Active	Agonist
OPSD	Rhodopsin	Opsins	6FKB	3	Active	Agonist
OPSD	Rhodopsin	Opsins	6FKC	2.5	Active	Agonist
OPSD	Rhodopsin	Opsins	6FKD	2.5	Active	Agonist
OPSD	Rhodopsin	Opsins	6FUF	3.1	Active	Agonist
5HT1B	5-HT1B	5-Hydroxytryptamine	6G79	3.8	Active	Agonist
AA2AR	A2A	Adenosine	6GDG	4.1	Active	Agonist
CCR2	CCR2	Chemokine	6GPS	3.3	Inactive	Antagonist
CCR2	CCR2	Chemokine	6GPX	2.7	Inactive	Antagonist
ADRB1	β1	Adrenoceptors	6H7J	2.8	Active	Agonist
ADRB1	β1	Adrenoceptors	6H7L	2.7	Active	Agonist
ADRB1	β1	Adrenoceptors	6H7M	2.8	Active	Agonist
ADRB1	β1	Adrenoceptors	6H7N	2.5	Active	Agonist
ADRB1	β1	Adrenoceptors	6H7O	2.8	Active	Agonist
NK1R	NK1	Tachykinin	6HLL	3.3	Inactive	Antagonist
NK1R	NK1	Tachykinin	6HLO	2.4	Inactive	Antagonist
NK1R	NK1	Tachykinin	6HLP	2.2	Inactive	Antagonist
ADRB1	β1	Adrenoceptors	6IBL	2.7	Active	Agonist
EDNRB	ETB	Endothelin	6IGK	2	Inactive	Agonist
EDNRB	ETB	Endothelin	6IGL	2.7	Inactive	Agonist (partial)
TA2R	TP	Prostanoid	6IIU	2.5	Intermediate	Antagonist
TA2R	TP	Prostanoid	6IIV	3	Intermediate	Antagonist
NK1R	NK1	Tachykinin	6J20	2.7	Inactive	Antagonist
PE2R3	EP3	Prostanoid	6M9T	2.5	Active	Agonist
CCR5	CCR5	Chemokine	6MEO	3.9	Inactive	Antagonist
CCR5	CCR5	Chemokine	6MET	4.5	Inactive	Antagonist
CNR1	CB1	Cannabinoid	6N4B	3	Active	Agonist
